# Supplementary material for: A Charge-Transfer-Induced Strategy for Enantioselective Discrimination by Potential-Regulated Surface-Enhanced Raman Scattering Spectroscopy
Source: Biosensors (Basel). 2023 Apr 12;13(4):471. doi: 10.3390/bios13040471 (PMC10136649; doi:10.3390/bios13040471)
Supplement: Supplementary file 1 [file biosensors-13-00471-s001.zip]

Archive with 1 entries (1 files):
- biosensors-2275157-supplementary.pdf
